# Supplementary material for: Uninstructed BIAT faking when ego depleted or in normal state: differential effect on brain and behavior
Source: BMC Neurosci. 2016 May 3;17:18. doi: 10.1186/s12868-016-0249-8 (PMC4855370; doi:10.1186/s12868-016-0249-8)
Supplement: Supplementary file 1 — 10.1186/s12868-016-0249-8 Legend to datafile. [file 12868_2016_249_MOESM1_ESM.txt]

Information to the data File Wanja Wolff et al. (2016) BMC Neuroscience:
subject = given subject number
Age = Participants age in years
Sex = Participants gender (0=female, 1=male)
handniness = Participants handiness (0=right, 1=left)
Native_Speaker_German = Participant is German native speaking (0=yes) or not (1=no)
Education = Verbally reported highest achieved degree, most were students and reported "Abitur" (A-levels)
acute_disorders = acute neurological or psychiatric disorders (0=none; 1=yes)
previous_disorders = previous neurological or psychiatric disorders (0=none; 1=yes)
disorders_explained = If disorders indicated, information about the disorder
medication = medication (0=none; 1=yes)
medication_explained = explained which medication
BDI = Becks Depression Inventory Sumscore
STAI_State = State and Trait Anxiety Inventory State Sumscore
STAI_Trait = State and Trait Anxiety Inventory Trait Sumscore
Order = Indicates if the doping and dislike block (=1) or the doping and like block (=2) starts first 
Cond1 = (initial) condition; Balanced sequence 1= Baseline, 2 = 'Normal' faking, 3 = depleted faking
Cond2 = Second condition; Balanced sequence 1= Baseline, 2 = 'Normal' faking, 3 = depleted faking
Cond3 = Third  condition; Balanced sequence 1= Baseline, 2 = 'Normal' faking, 3 = depleted faking
Bedingung = condition (1=incentivized to fake, 0=control condition)
Behavioral Results
D1_baseline= D score Baseline Block
MA1_baseline = Raw reaction times for the doping+dislike block in the baseline condition
MB1_baseline = Raw reaction times for the doping+like block in the baseline condition
ErrA1_basline = Error values baseline condition doping+dislike block in the baseline condition
ErrB1_basline = Error values baseline condition doping+like block in the baseline condition
MA_normalfaking = Raw reaction times for the doping+dislike block in the 'normal' faking condition
MB_normalfaking = Raw reaction times for the doping+like block in the 'normal' faking condition
ErrA1_normalfaking = Error values baseline condition doping+dislike block in the 'normal' fakingcondition
ErrB1_normalfaking =  Error values baseline condition doping+like block in the 'normal' fakingcondition
MA_depletion_faking = Raw reaction times for the doping+dislike block in the depletion_faking condition
MB_depletion_faking = Raw reaction times for the doping+like block in the depletion_faking condition
ErrA1_basline = Error values depletion_faking condition doping+dislike block in the depletion_faking condition
ErrB1_basline = Error values depletion_faking condition doping+like block in the depletion_faking condition
ERP_Results
Frontal_P2_baselinedopingdislike = Average microvolt values for the frontal sensor cluster for the P2 window (150-200ms) for the doping+dislike paring in the baseline condition
Frontal_P2_baselinedopinglike etc. = Same rational in the numbering for all following variables
...
...
Manipulation Check = here all variables without the "D_" prefix are showing answers to the easy stroop, all variables with the "D_" prefix answers to the difficult stroop
dat = test date
PAS.x = Positive and Negative Affect questionnaire values
NAS.x = Positive and Negative Affect questionnaire values
Schwierigkeit = rated difficulty of the stroop
MentErsch�pfend = rated mental fatigue after the stroop
Ersch�pft = rated fatique of the stroop
Wichtig = rated importance to perform of the stroop
Anstrengend = rated effort exerted in the stroop
Egal = rated unimporance to perform of the stroop
D_PAS.x and all other variables are essentially the same items, but answered after the difficult stroop
