# Supplementary material for: Uninstructed BIAT faking when ego depleted or in normal state: differential effect on brain and behavior
Source: BMC Neurosci. 2016 May 3;17:18. doi: 10.1186/s12868-016-0249-8 (PMC4855370; doi:10.1186/s12868-016-0249-8)
Supplement: Supplementary file 2 — 10.1186/s12868-016-0249-8 Comma delimited datafile. [file 12868_2016_249_MOESM2_ESM.csv]

subject	demographics	Age	Sex	handiness	Native_Speaker_German	Education	acute_disorders	previous_disorders	disorders_explained	medication	medication_explained	BDI	STAI_State	STAI_Trait	Order	Cond.1	Cond.2	Cond.3	Behavioral_Results	D1_baseline	MA1_baseline	MB1_baseline	ErrA1_baseline	ErrB1_baseline	D1_normal_faking	MA_normal_faking	MB_normal_faking	ErrA1_normal_faking	ErrB1_normal_faking	D1_depletion_faking	MA_depletion_faking	MB_depletion_faking	ErrA1_depletion_faking	ErrB1_depletion_faking	ERP_Results	Frontal_P2_baselinedopingdislike	Frontal_P2_baselinedopinglike	Frontal_P2_egodepletionfakingdopingdislike	Frontal_P2_egodepletionfakingdopinglike	Frontal_P2_normalfakingdopingdislike	Frontal_P2_normalfakingdopinglike	Frontal_N2_baselinedopingdislike	Frontal_N2_baselinedopinglike	Frontal_N2_egodepletionfakingdopingdislike	Frontal_N2_egodepletionfakingdopinglike	Frontal_N2_normalfakingdopingdislike	Frontal_N2_normalfakingdopinglike	Occipital_N1_baselinedopingdislike	Occipital_N1_baselinedopinglike
1		21	0	0	0	Abitur	0	0		0		3	33	37	1	1	2	3		-,0690342271138517	607,179487179487	621,769230769231	0	2,56410256410256	,115829031058262	1128,84615384615	1045,28205128205	0	2,56410256410256	,497649820764686	1422,25641025641	1116,69230769231	10,2564102564103	0		1,8342	4,9219	2,3777	4,135	4,2569	4,4659	-5,627	-6,0689	-7,4972	-7,4692	-8,0202	-7,0181	-2,5239	-4,9931
2		23	1	0	0	Abitur	0	0		0		2	38	32	2	2	1	3		-,383333854813514	656,948717948718	750,025641025641	5,12820512820513	7,69230769230769	-,137999848005108	715,615384615385	755,153846153846	2,56410256410256	0	,958705626539962	819,025641025641	599,717948717949	5,12820512820513	0		5,2438	5,6269	5,637	5,6211	5,785	5,1762	-3,7124	-4,3205	-4,1032	-4,655	-4,2223	-3,4777	-1,9898	-3,088
3		23	1	0	0	Abitur	0	0		0		4	33	37	1	2	3	1		-,399538809989084	614,25641025641	714,025641025641	2,56410256410256	5,12820512820513	-,240707885615467	830,74358974359	936,871794871795	5,12820512820513	10,2564102564103	,518660320517067	819,717948717949	697,076923076923	2,56410256410256	2,56410256410256		3,5613	4,8287	5,4177	6,0364	5,7605	6,3442	-5,4786	-5,9098	-6,9448	-4,537	-5,2185	-4,7287	-2,9428	-4,9323
4		21	0	0	0	Abitur	0	0		0		0	30	27	2	1	2	3		,293508799179823	793,948717948718	695,846153846154	10,2564102564103	5,12820512820513	,617409017610691	1139,74358974359	789,051282051282	20,5128205128205	0	,781258153772783	1422,20512820513	661,564102564103	15,3846153846154	7,69230769230769		1,8138	1,0796	2,4468	2,6707	3,0213	2,3356	-5,5778	-3,6404	-5,7734	-7,5365	-8,5839	-9,0765	-,66105	,24108
5		26	0	0	0	Abitur	0	0		0		5	31	42	1	1	3	2		-,244590612725747	702,358974358974	831,102564102564	0	5,12820512820513	,0534837721473921	2338,46153846154	2277,92307692308	51,2820512820513	46,1538461538462	1,74356044929477	2660,69230769231	687,846153846154	25,6410256410256	0		-,63818	,88216	-,99436	-1,2484	,56804	-1,53	-3,7218	-2,4512	-3,2848	-2,8213	-5,1302	-3,5574	-,19046	-1,0797
6		22	0	0	0	Abitur	0	0		0		1	33	34	2	1	3	2		,877468988636812	777,076923076923	605,948717948718	12,8205128205128	5,12820512820513	,986116422068272	1309,94871794872	676,974358974359	30,7692307692308	2,56410256410256	1,46140519150559	1507,07692307692	668,179487179487	17,9487179487179	2,56410256410256		2,9619	2,7464	4,2609	3,3569	3,3664	4,3215	-2,9435	-3,5223	-5,5857	-4,9508	-4,4252	-5,405	-2,6309	-3,231
7		27	0	0	0	Betriebswirt	0	0		0		3	37	47	1	2	1	3		-,56827026590954	583,205128205128	703,230769230769	2,56410256410256	12,8205128205128	-,395217756126386	635,461538461538	749,717948717949	2,56410256410256	12,8205128205128	-,0707679551633193	632,102564102564	651,74358974359	10,2564102564103	12,8205128205128		-6,5417	-6,4519	-8,3889	-6,098	-7,4495	-6,014	,98374	-,29695	,44594	,28573	,45023	,28011	4,32	4,1324
8		24	1	0	0	Abitur	0	0		0		2	37	32	2	3	2	1		1,06046397989755	1373,5641025641	658,820512820513	43,5897435897436	7,69230769230769	1,150383341604	1198,71794871795	651,179487179487	38,4615384615385	7,69230769230769	1,34599520438215	1195,02564102564	637,923076923077	17,9487179487179	10,2564102564103		3,7443	2,4991	3,3992	,96889	4,2061	2,4815	-3,3098	-4,6874	-4,3087	-4,6024	-3,3109	-5,261	-4,1085	-4,3906
9		25	0	0	0	Abitur	0	0		0		0	27	27	1	1	2	3		-,202136800713134	738,384615384615	779,282051282051	0	7,69230769230769	,99125566670785	1153,82051282051	656,333333333333	53,8461538461538	0	1,31084528234154	1354,4358974359	687,230769230769	28,2051282051282	0		5,3353	5,9742	5,5863	3,0763	5,5921	4,7599	-4,3414	-6,2291	-6,3584	-7,0048	-3,362	-4,7237	-4,4421	-5,5417
10		31	1	0	0	Bachelor	0	0		0		9	33	41	2	2	1	3		,0111650864098337	638,025641025641	635,974358974359	12,8205128205128	12,8205128205128	,0953705008891055	653,230769230769	633,230769230769	17,9487179487179	5,12820512820513	,440996385736232	702,410256410256	609,153846153846	17,9487179487179	5,12820512820513		6,6157	5,1733	4,8557	4,2506	4,2472	3,6129	-18,4197	-17,6963	-16,4275	-16,681	-16,2023	-17,285	-10,894	-10,306
11		29	0	0	0	Abitur	0	0		0		15	31	41	1	1	2	3		-,667041425615211	889,358974358974	1189,94871794872	0	2,56410256410256	,681537881219162	1414,64102564103	940,769230769231	41,025641025641	12,8205128205128	,793852210762202	1742,48717948718	889,538461538462	28,2051282051282	23,0769230769231		1,3531	1,5004	1,5959	2,0513	1,6314	2,9224	-1,5998	-1,9471	-3,9507	-3,4191	-2,66	-5,3699	-,51515	-1,0596
12		24	0	0	0	Abitur	0	0		0		8	29	40	2	1	2	3		,721007776897134	994,74358974359	758,948717948718	0	0	1,27087506549754	3083,53846153846	689,794871794872	53,8461538461538	5,12820512820513	1,37236658354837	3423,10256410256	750,102564102564	51,2820512820513	2,56410256410256		6,6429	4,5203	2,7125	1,9088	5,9944	8,1492	-8,4594	-8,1382	-8,2092	-8,2453	-9,8937	-12,3862	-4,4019	-3,1094
13		21	0	0	0	Abitur	0	0		0		0	30	30	1	2	1	3		,214427660550617	847,666666666667	765,589743589744	2,56410256410256	7,69230769230769	,444915665898075	750,410256410256	632,974358974359	0	0	,557513545544659	795,205128205128	618,25641025641	2,56410256410256	5,12820512820513		10,0875	9,9588	10,5794	9,6821	8,2384	10,3478	-4,0648	-5,6699	-7,1662	-5,8066	-4,7095	-5,8763	-3,221	-3,8518
14		27	1	0	0	Abitur	0	0		0		5	34	34	2	1	2	3		,428715302367612	1014,35897435897	715,820512820513	0	0	,485663052069229	1014,84210526316	757,923076923077	2,63157894736842	0	,868266880499189	1025,97368421053	614,25641025641	2,63157894736842	0		4,5879	2,881	1,8897	2,7585	2,7863	2,1601	-5,4897	-2,7198	-4,2071	-3,8264	-4,3921	-4,0461	-4,5826	-2,89
15		29	1	0	0	Abitur	0	0		0		2	34	29	1	3	1	2		,310816059369935	703,846153846154	628,358974358974	12,8205128205128	7,69230769230769	,332283490774122	699,435897435897	629,435897435897	10,2564102564103	17,9487179487179	,468336181559039	771,435897435897	617,384615384615	17,9487179487179	10,2564102564103		-1,1558	-1,0234	-1,6331	-,81866	-1,066	-,15644	,15167	-1,4368	-1,7014	-1,167	-,023774	,20809	2,403	,36788
16		21	0	0	0	Abitur	0	0		0		2	32	34	2	2	1	3		-,432912724684269	670,974358974359	808,435897435897	10,2564102564103	5,12820512820513	-,274851469649638	759,358974358974	906,230769230769	10,2564102564103	7,69230769230769	-,206269916179557	635,179487179487	696,692307692308	5,12820512820513	7,69230769230769		7,6957	6,9067	4,0048	2,7475	7,6104	6,1972	-5,8087	-6,6129	-2,2264	-2,5077	-4,8882	-4,2738	-6,837	-6,9668
18		24	0	1	0	Abitur	0	0		0		3	32	32	2	2	3	1		-1,25599165608635	742	1278,02564102564	7,69230769230769	5,12820512820513	,329927358447404	1295,28205128205	1028,87179487179	7,69230769230769	10,2564102564103	,450540518655225	932,179487179487	779,538461538462	0	5,12820512820513		1,9582	1,3422	,13544	,93893	-,5422	-1,0254	-2,8181	-3,6429	-,99037	-2,9242	-1,0734	-1,0199	-,81407	,23625
19		22	0	0	0	Abitur	0	0		0		2	36	32	1	3	2	1		1,46540230960693	966,846153846154	568,692307692308	0	2,56410256410256	1,04664453997022	1108,23076923077	561,794871794872	2,56410256410256	2,56410256410256	,777271202185289	800,615384615385	658,461538461538	5,12820512820513	0		-,017662	1,0385	-1,1994	2,7847	,17583	1,0865	-1,6571	-1,8356	-1,0665	-4,0238	-1,463	-3,4565	-,72879	-,96369
20		25	0	0	0	Bachelor	0	0		0		4	34	30	2	3	2	1		,543130061646407	717,74358974359	585,538461538462	5,12820512820513	0	-,058855187336259	540,717948717949	547,205128205128	0	2,56410256410256	,476159930334744	780,948717948718	685,205128205128	5,12820512820513	0		2,8855	-,33656	1,4449	,66831	-,056784	1,2134	-3,5306	-,8071	-2,7968	-1,7457	-1,5062	-3,0409	-1,997	-,41177
21		21	1	0	0	Abitur	0	0		0		2	35	35	1	3	2	1		1,08324099274721	2274,32432432432	965,051282051282	81,0810810810811	10,2564102564103	1,10387725422404	1442,89743589744	795,358974358974	51,2820512820513	0	,59765921259661	1218,4358974359	764,051282051282	12,8205128205128	2,56410256410256		1,5721	2,9175	1,4173	1,8204	2,6168	2,4973	-3,0612	-7,1885	-4,8055	-6,5348	-4,6058	-5,6273	-3,6903	-5,5497
23		24	0	0	0	Abitur	0	0		0		6	31	35	1	1	3	2		-,695288270811419	673,871794871795	870,128205128205	0	2,56410256410256	-,267988721064887	731,871794871795	845,487179487179	2,56410256410256	0	-,506518746587891	645,871794871795	851,589743589744	2,56410256410256	7,69230769230769		5,4821	5,8145	7,6753	5,2221	4,2326	4,0541	-8,0601	-6,609	-7,1371	-5,9214	-6,5275	-6,0519	-5,4175	-6,7914
24		23	0	0	0	Abitur	0	0		0		0	36	36	2	1	3	2		,269924278104672	657,564102564103	614,153846153846	5,12820512820513	0	1,5077365217787	1188,5641025641	555,435897435897	30,7692307692308	10,2564102564103	1,35022709675984	1254,51282051282	584,179487179487	25,6410256410256	5,12820512820513		7,2915	6,0084	5,9311	8,7329	6,3228	9,3926	-7,0176	-7,6659	-5,8645	-10,1478	-7,7037	-10,3559	-5,7997	-6,0683
[truncated: 93 more columns]
